# Supplementary material for: Genetic Evolution and Molecular Characterization of PRRSV GP5 in Germany
Source: Vet Sci. 2026 Jul 13;13(7):682. doi: 10.3390/vetsci13070682 (PMC13431494; doi:10.3390/vetsci13070682)
Supplement: Supplementary file 1 [file vetsci-13-00682-s001.zip › Table S1 Reference information for the GP5 sequence of 518 PRRSV strains.xlsx]

## Sheet: PRRSV-1
Table S1. Reference information for the GP5 sequence of 449 PRRSV-1 strains
Year	Area	Strain	GenBank
			Accession number
1999	China	B13	AY633973
2004	China	HK5	KF287130
2004	China	HK10	KF287131
2004	China	HK8	KF287128
2006	China	FJ0602	HM755885
2006	China	FJ0603	HM114313
2009	China	NMEU09-1	GU047345
2009	China	SHE	GQ461593
2011	China	NVDC-NM1-2011	JX187609
2011	China	NVDC-FJ	KC492506
2011	China	NVDC-NM3	KC492505
2011	China	NVDC-NM2	KC492504
2011	China	GZ11-G1	KF001144
2012	China	LNEU12	KM196101
2013	China	LY-ZHOU	KY924476
2013	China	FJEU	KR048690
2015	China	15HEN1_EU	KX967492
2015	China	P073-3	MK214314
2015	China	FJQEU14	KP860913
2015	China	FJEU13	KP860912
2015	China	ch-fj-II-2015-GP5	KT208357
2016	China	HENZMD-10	KY363382
2016	China	HENZZ-11	MG870204
2016	China	HENZMD-10-1	MG870203
2016	China	HENNY-8	MG870202
2016	China	HENJY-7	MG870199
2017	China	HENJZ-11	MG870201
2017	China	HENJY-8	MG870200
2018	China	180900-5	MK303390
2022	China	GXFS20220129	OR333953
1992	Denmark	DK-1992-PRRS-111_92	KC862566
1992	Denmark	111-92	AY035944
1992	Denmark	48-1-92	AY035916
1992	Denmark	32-10-92	AY035913
1993	Denmark	18794	AY035906
1993	Denmark	228_A	AY035909
1994	Denmark	340-1	AY035914
1995	Denmark	12654	AY035902
1995	Denmark	12770-95	AY035903
1995	Denmark	5767-6	AY035917
1996	Denmark	14474B	AY035905
1996	Denmark	12985	AY035904
1997	Denmark	20567_A	AY035907
1997	Denmark	24554-97	AY035910
1997	Denmark	21191	AY035908
2001	Denmark	361-4	AY035915
2001	Denmark	28639-98	AY035912
2003	Denmark	DK-2003-7-2	KC862572
2003	Denmark	DK-2003-6-5	KC862571
2003	Denmark	DK-2003-6-2	KC862530
2003	Denmark	DK-2003-8-2	KC862531
2007	Denmark	DK-2007-80-2-1	KC862529
2007	Denmark	DK-2007-10-1-1	KF662722
2007	Denmark	DK-2007-10-1-3	KC862528
2008	Denmark	DK-2008-10-5-2	KC862573
2008	Denmark	DK-2008-10-5-3	KC862526
2010	Denmark	DK-2010-10-10-3	KC862568
2010	Denmark	DK-2010-30-11-11	KC862562
2010	Denmark	DK-2010-10-12-1	KC862564
2011	Denmark	DK-2011-05-23-9	KC862569
2011	Denmark	DK-2011-05-11-14	KC862567
2011	Denmark	DK-2011-30-9-13	KC862515
2011	Denmark	DK-2011-05-23-2	KC862508
2011	Denmark	DK-2011-05-11-20	KC862507
2011	Denmark	DK-2011-09-02-2	KC862517
2011	Denmark	DK-2011-05-11-3	KC862504
2012	Denmark	DK-2012-01-05-2	KC862574
2012	Denmark	DK-2012-08-21-32	KC862522
2012	Denmark	DK-2012-01-05-11	KC862518
2012	Denmark	DK-2012-30-8-8	KC862519
2012	Denmark	DK-2012-10-9-3	KC862520
2013	Denmark	DK-2013-10-2-1	KC862524
2013	Denmark	DK-2013-30-3-6	KC862525
2019	Denmark	DK-2019-10166-107	MN603982
1991	Germany	Cobbelsdorf	JN651730
1992	Germany	EU-2a	JF730985
1992	Germany	Boxmeer_10	L04493
1993	Germany	2.25	AY035921
1993	Germany	2.46	AY035923
1993	Germany	2.96	AY035925
1993	Germany	2.72	AY035924
1993	Germany	2.35	AY035922
1996	Germany	Stendal_V1904	JN651732
1996	Germany	Stendal_V852	JN651731
1996	Germany	Stendal_V953	JN651728
1996	Germany	Cresa3266	JF276434
1997	Germany	Stendal_V1952-97	JN651729
1997	Germany	CReSA-3266	GQ451675
2000	Germany	BH_95-10-13	JN651739
2002	Germany	BH_95-10-08_EU	JN651737
2003	Germany	H-01-2a	FJ705377
2003	Germany	H-01-1g	FJ705376
2003	Germany	H-01-1f	FJ705375
2003	Germany	H-01-1e	FJ705374
2003	Germany	H-01-1d	FJ705373
2004	Germany	H-02-1e	FJ705381
2004	Germany	H-02-1b	FJ705380
2004	Germany	H-03-1g	FJ705386
2004	Germany	H-03-1f	FJ705385
2004	Germany	H-03-1b	FJ705384
2004	Germany	H-03-1a	FJ705383
2004	Germany	H-06-1g	FJ705397
2004	Germany	H-06-1e	FJ705396
2004	Germany	H-06-1d	FJ705395
2004	Germany	H-06-1a	FJ705394
2004	Germany	H-10-1c	FJ705399
2004	Germany	H-10-1e	FJ705400
2004	Germany	H-13-1a	FJ705401
2004	Germany	H-16-1a	FJ705402
2004	Germany	H-20-1a	FJ705408
2004	Germany	H-21-1a	FJ705410
2004	Germany	H-23-1a	FJ705411
2004	Germany	H-29-1e	FJ705421
2004	Germany	H-29-1d	FJ705420
2004	Germany	H-29-1c	FJ705419
2004	Germany	H-29-1b	FJ705418
2004	Germany	H-30-1b	FJ705423
2004	Germany	H-46-1a	FJ705429
2004	Germany	H-47-1a	FJ705430
2004	Germany	H-05-1a	FJ705391
2005	Germany	H-25-1a	FJ705412
2005	Germany	H-26-1a	FJ705413
2005	Germany	H-45-1a	FJ705427
2006	Germany	H-01-2b	FJ705378
2006	Germany	H-10-2a	FJ705403
2006	Germany	H-16-2d	FJ705406
2006	Germany	H-20-2a	FJ705409
2006	Germany	H-26-2d	FJ705417
2006	Germany	H-26-2c	FJ705416
2006	Germany	H-26-2b	FJ705415
2006	Germany	H-26-2a	FJ705414
2006	Germany	H-30-2d	FJ705426
2006	Germany	H-30-2b	FJ705425
2006	Germany	H-30-2a	FJ705424
2006	Germany	H-45-2a	FJ705428
2006	Germany	H-47-2a	FJ705431
2006	Germany	H-05-2a	FJ705392
2006	Germany	H-05-2b	FJ705393
2006	Germany	BH_95-10-12	JN651738
2008	Germany	BH_95-10-14	JN651740
2009	Germany	GER09-613	KT344816
2012	Germany	GER12-720789	OP529852
2014	Germany	DE14-3073_P85	MK024324
2018	Germany	GER18-258	OP627117
2018	Germany	Pool8NGS_SW159-P4	MT857223
2018	Germany	Pool7NGS_SW159-P3	MT857222
2020	Germany	Pool-8-SW159_18_2018	MT795922
2020	Germany	Pool-7-SW159_17_2018	MT795921
2020	Germany	Pool-6-SW159_16_2018	MT795920
2020	Germany	Piglet-B-A17214060_2	MT795919
2020	Germany	Piglet-A-SW799_2_2017	MT795918
2020	Germany	Pool-3-A17214144	MT795917
2022	Germany	V1662_22	PP785695
2008	Hungary	PRRSV-1-1_Hungary_20009701_2008	MF600506
2008	Hungary	EU-14a	JF730995
2011	Hungary	14432-2011	KR296711
2011	Hungary	PRRSV-1-1_Hungary_10016969_2011	MF600492
2011	Hungary	PRRSV-1-1_Hungary_30002090_2011	MF600522
2011	Hungary	PRRSV-1-1_Hungary_10024451_2011	MF600496
2012	Hungary	9625-2012	KJ415276
2012	Hungary	PRRSV-1-1_Hungary_300103340_2012	MF600531
2012	Hungary	PRRSV-1-1_Hungary_10014503_2012	MF600489
2012	Hungary	PRRSV-1-1_Hungary_10027406_2012	MF600497
2012	Hungary	PRRSV-1-1_Hungary_10029050_2012	MF600498
2012	Hungary	PRRSV-1-1_Hungary_20018929_2012	MF600519
2013	Hungary	PRRSV-1-1_Hungary_20014565_2013	MF600512
2013	Hungary	PRRSV-1-1_Hungary_20013657_2013	MF600511
2013	Hungary	PRRSV-1-1_Hungary_100001309_2013	MF600523
2013	Hungary	PRRSV-1-1_Hungary_10016466_2013	MF600491
2014	Hungary	PRRSV-1-1_Hungary_202_2014	MF600481
2014	Hungary	PRRSV-1-1_Hungary_S048-14-Szil_2014	MF600533
2014	Hungary	PRRSV-1-1_Hungary_S356Katymar_2014	MF600534
2014	Hungary	PRRSV-1-1_Hungary_Pankota_2014	MF600532
2016	Hungary	HUN60077-16	MK167464
1993	Italy	1751-93	AY035927
1993	Italy	1-93	AY035926
1993	Italy	3391-93	AY035942
1996	Italy	2567-96	AY035932
1997	Italy	2029-97	AY035930
2002	Italy	PRRSV-BS82	AF486464
2002	Italy	PRRSV-BS179	AF486475
2002	Italy	IT52	AY740008
2002	Italy	IT51	AY740007
2002	Italy	PRRSV-BS77	AF486463
2002	Italy	PRRSV-BS164	AF486470
2002	Italy	PRRSV-BS186	AF486477
2002	Italy	PRRSV-BS180	AF486476
2002	Italy	PRRSV-BS85	AF486466
2002	Italy	PRRSV-BS37	AF486455
2002	Italy	IT26	AY739982
2002	Italy	IT27	AY739983
2003	Italy	IT5	AY739961
2003	Italy	IT55	AY740011
2003	Italy	IT43	AY739999
2003	Italy	IT32	AY739988
2003	Italy	IT21	AY739977
2003	Italy	IT42	AY739998
2003	Italy	IT60	AY743936
2003	Italy	IT49	AY740005
2003	Italy	IT48	AY740004
2003	Italy	IT50	AY740006
2003	Italy	IT20	AY739976
2003	Italy	IT29	AY739985
2003	Italy	IT9	AY739965
2004	Italy	IT4	AY739960
2004	Italy	IT17	AY739973
2004	Italy	IT7	AY739963
2010	Italy	1040-39	KF181421
2010	Italy	390-45	KF181395
2010	Italy	2408-11	KF181379
2010	Italy	2443	KF181398
2010	Italy	1536-22	KF181391
2010	Italy	2129-28	KF181414
2010	Italy	547-27	KF181381
2010	Italy	949-71	KF181419
2010	Italy	2731-18	KF181399
2010	Italy	3027	KF181382
2010	Italy	1543-26	KF181392
2010	Italy	1543-25	KF181425
2010	Italy	162-32	KF181387
2011	Italy	404	KF181432
2011	Italy	716-28	KF181400
2011	Italy	955-31	KF181440
2011	Italy	46-11	KF181384
2011	Italy	2503-40	KF181430
2011	Italy	736-5	KF181423
2011	Italy	572-12	KF181413
2011	Italy	3047-8	KF181436
2011	Italy	521-12	KF181397
2011	Italy	507-32	KF181389
2011	Italy	282	KF181396
2012	Italy	577-11	KF181437
2012	Italy	92	KF181431
2012	Italy	1054	KF181439
2012	Italy	84	KF181426
2012	Italy	119-3	KF181427
2012	Italy	417-2	KF181435
2014	Italy	IT14-32_P85	MK024326
2004	Netherlands	LV4.2.1	AY588319
2014	Netherlands	NL-GD-2-10-2014	MK404245
2014	Netherlands	NL-GD-2-12-2014	MK404246
2014	Netherlands	NL-GD-2-13-2014	MK404247
2014	Netherlands	NL-GD-2-14-2014	MK404248
2014	Netherlands	NL-GD-2-16-2014	MK404249
2014	Netherlands	NL-GD-2-17-2014	MK404250
2014	Netherlands	NL-GD-2-5-2014	MK404241
2014	Netherlands	NL-GD-2-6-2014	MK404242
2014	Netherlands	NL-GD-2-8-2014	MK404243
2014	Netherlands	NL-GD-2-9-2014	MK404244
2014	Netherlands	NL-GD-3-19-2014	MK404263
2014	Netherlands	NL-GD-3-5-2014	MK404253
2014	Netherlands	NL-GD-3-7-2014	MK404254
2014	Netherlands	NL-GD-3-8-2014	MK404255
2014	Netherlands	NL-GD-3-9-2014	MK404256
2015	Netherlands	NL-GD-1-1-2015	MK404230
2015	Netherlands	NL-GD-1-12-2015	MK404237
2015	Netherlands	NL-GD-1-2-2015	MK404231
2015	Netherlands	NL-GD-1-3-2015	MK404232
2015	Netherlands	NL-GD-1-4-2015	MK404233
2015	Netherlands	NL-GD-1-6-2015	MK404234
2015	Netherlands	NL-GD-1-7-2015	MK404235
2015	Netherlands	NL-GD-1-9-2015	MK404236
2015	Netherlands	NL-GD-2-18-2015	MK404251
2015	Netherlands	NL-GD-2-19-2015	MK404252
2015	Netherlands	NL-GD-3-11-2015	MK404257
2015	Netherlands	NL-GD-3-12-2015	MK404258
2015	Netherlands	NL-GD-3-14-2015	MK404259
2015	Netherlands	NL-GD-3-15-2015	MK404260
2015	Netherlands	NL-GD-3-16-2015	MK404261
2015	Netherlands	NL-GD-3-18-2015	MK404262
2015	Netherlands	NL-GD-4-1-2015	MK404264
2015	Netherlands	NL-GD-4-10-2015	MK404270
2015	Netherlands	NL-GD-4-11-2015	MK404271
2015	Netherlands	NL-GD-4-13-2015	MK404272
2015	Netherlands	NL-GD-4-14-2015	MK404273
2015	Netherlands	NL-GD-4-15-2015	MK404274
2015	Netherlands	NL-GD-4-16-2015	MK404275
2015	Netherlands	NL-GD-4-3-2015	MK404265
2015	Netherlands	NL-GD-4-4-2015	MK404266
2015	Netherlands	NL-GD-4-5-2015	MK404267
2015	Netherlands	NL-GD-4-8-2015	MK404268
2015	Netherlands	NL-GD-7-12-2015	MK404303
2015	Netherlands	NL-GD-5-1-2015	MK404276
2015	Netherlands	NL-GD-5-11-2015	MK404281
2015	Netherlands	NL-GD-5-12-2015	MK404282
2015	Netherlands	NL-GD-5-13-2015	MK404283
2015	Netherlands	NL-GD-5-14-2015	MK404284
2015	Netherlands	NL-GD-5-18-2015	MK404285
2015	Netherlands	NL-GD-5-19-2015	MK404286
2015	Netherlands	NL-GD-5-3-2015	MK404277
2015	Netherlands	NL-GD-5-4-2015	MK404278
2015	Netherlands	NL-GD-5-8-2015	MK404279
2015	Netherlands	NL-GD-5-9-2015	MK404280
2016	Netherlands	NL-GD-1-15-2016	MK404238
2016	Netherlands	NL-GD-1-18-2016	MK404240
2016	Netherlands	NL-GD-7-1-2016	MK404297
2016	Netherlands	NL-GD-7-2-2016	MK404298
2016	Netherlands	NL-GD-7-5-2016	MK404299
2016	Netherlands	NL-GD-7-6-2016	MK404300
2016	Netherlands	NL-GD-7-7-2016	MK404301
2016	Netherlands	NL-GD-7-9-2016	MK404302
2016	Netherlands	NL-GD-1-17-2016	MK404239
2010	Poland	PRRSV-1-1_Poland_1267-3_2010	MF600545
2010	Poland	PRRSV-1-1_Poland_5458-1_2010	MF600552
2010	Poland	PRRSV-1-1_Poland_3407-41_2010	MF600551
2010	Poland	PRRSV-1-1_Poland_17453-7.4_2010	MF600561
2010	Poland	PRRSV-1-1_Poland_17451-8.4_2010	MF600558
2010	Poland	PRRSV-1-1_Poland_17451-17.4_2010	MF600560
2010	Poland	PRRSV-1-1_Poland_17451-14.1_2010	MF600559
2010	Poland	PRRSV-1-1_Poland_17940-7.1_2010	MF600563
2010	Poland	PRRSV-1-1_Poland_15824-2_2010	MF600555
2010	Poland	PRRSV-1-1_Poland_17940-21.4_2010	MF600564
2010	Poland	PRRSV-1-1_Poland_3191-5_2010	MF600550
2010	Poland	PRRSV-1-1_Poland_3191-3_2010	MF600548
2010	Poland	PRRSV-1-1_Poland_3191-4_2010	MF600549
2010	Poland	PRRSV-1-1_Poland_17940-5.4_2010	MF600562
2011	Poland	PRRSV-1-1_Poland_1098-10.1_2011	MF600538
2011	Poland	PRRSV-1-1_Poland_1098-10.2_2011	MF600539
2011	Poland	PRRSV-1-1_Poland_3143_2011	MF600547
2011	Poland	PRRSV-1-1_Poland_1111-10.3_2011	MF600544
2014	Poland	PL14-02_P85	MK024327
2014	Poland	PRRSV-1-1_Poland_MPGB2-10_2014	MF600582
2014	Poland	PRRSV-1-1_Poland_MPGB2-19_2014	MF600585
2014	Poland	PRRSV-1-1_Poland_MPGB2-27_2014	MF600587
2014	Poland	PRRSV-1-1_Poland_MPGB2-4_2014	MF600579
2014	Poland	PRRSV-1-1_Poland_MPGB2-5_2014	MF600580
2014	Poland	PRRSV-1-1_Poland_MPGB2-25_2014	MF600586
2014	Poland	PRRSV-1-1_Poland_RJ1546-1_2014	MF600595
2014	Poland	PRRSV-1-1_Poland_RJ1834-20_2014	MF600597
2014	Poland	PRRSV-1-1_Poland_RJ1180-9_2014	MF600593
2014	Poland	PRRSV-1-1_Poland_MPGB2-29_2014	MF600588
2014	Poland	PRRSV-1-1_Poland_MPGB2-11_2014	MF600583
2014	Poland	PRRSV-1-1_Poland_MPGB2-7_2014	MF600581
2014	Poland	PRRSV-1-1_Poland_MPGB2-15_2014	MF600584
2014	Poland	PRRSV-1-1_Poland_RJ0431-5-8_2014	MF600590
2014	Poland	PRRSV-1-1_Poland_RJ0431_1-4_2014	MF600589
2014	Poland	PRRSV-1-1_Poland_RJ2085-1-4_2014	MF600598
2014	Poland	PRRSV-1-1_Poland_RJ0739-15_2014	MF600591
2014	Poland	PRRSV-1-1_Poland_RJ740-1-3_2014	MF600592
2014	Poland	PRRSV-1-1_Poland_MPGB1-7_2014	MF600570
2014	Poland	PRRSV-1-1_Poland_MPGB1-25_2014	MF600577
2014	Poland	PRRSV-1-1_Poland_MPGB1-9_2014	MF600571
2014	Poland	PRRSV-1-1_Poland_MPGB1-13_2014	MF600573
2014	Poland	PRRSV-1-1_Poland_MPGB1-16_2014	MF600576
2014	Poland	PRRSV-1-1_Poland_MPGB1-12_2014	MF600572
2014	Poland	PRRSV-1-1_Poland_MPGB1-6_2014	MF600569
1991	Spain	ESP-1991-Olot91	KC862570
1991	Spain	Olot-91	KF203132
2013	Spain	ES13-49_P85	MK024325
2019	Spain	FA-B3-193-9w	PP261888
2019	Spain	FA-B3-150-9w	PP261887
2019	Spain	FA-B3-145-9w	PP261886
2019	Spain	FA-B3-140-9w	PP261885
2019	Spain	FA-B3-122-9w	PP261884
2019	Spain	FA-B3-101-9w	PP261883
2019	Spain	FA-B3-74-9w	PP261882
2019	Spain	FA-B3-67-9w	PP261881
2019	Spain	FA-B3-44-9w	PP261880
2019	Spain	FA-B3-13-9w	PP261879
2019	Spain	FA-B3-195-6w	PP261878
2019	Spain	FA-B3-193-6w	PP261877
2019	Spain	FA-B3-173-6w	PP261876
2019	Spain	FA-B3-150-6w	PP261875
2019	Spain	FA-B3-145-6w	PP261874
2019	Spain	FA-B3-122-6w	PP261873
2019	Spain	FA-B3-102-6w	PP261872
2019	Spain	FA-B3-101-6w	PP261871
2019	Spain	FA-B3-67-6w	PP261870
2019	Spain	FA-B3-54-6w	PP261869
2019	Spain	FA-B3-44-6w	PP261868
2019	Spain	FA-B3-195-3w	PP261867
2019	Spain	FA-B3-180-3w	PP261866
2019	Spain	FA-B3-176-3w	PP261865
2019	Spain	FA-B3-173-3w	PP261864
2019	Spain	FA-B3-162-3w	PP261863
2019	Spain	FA-B3-145-3w	PP261862
2019	Spain	FA-B3-122-3w	PP261861
2019	Spain	FA-B3-102-3w	PP261860
2019	Spain	FA-B3-60-3w	PP261859
2019	Spain	FA-B3-54-3w	PP261858
2021	Spain	R28	OM893855
2021	Spain	R27	OM893854
2021	Spain	R26	OM893853
2021	Spain	R25	OM893852
2021	Spain	R24	OM893851
2021	Spain	R22	OM893849
2021	Spain	R23	OM893850
2021	Spain	R21	OM893848
2021	Spain	R20	OM893847
2021	Spain	R19	OM893846
2021	Spain	R18	OM893845
2021	Spain	R17	OM893844
2021	Spain	R16	OM893843
2021	Spain	R15	OM893842
2021	Spain	R14	OM893841
2021	Spain	R13	OM893840
2021	Spain	R12	OM893839
2021	Spain	R11	OM893838
2021	Spain	R10	OM893837
2021	Spain	R9	OM893836
2021	Spain	R8	OM893835
2021	Spain	R7	OM893834
2021	Spain	R6	OM893833
2021	Spain	R5	OM893832
2021	Spain	R4	OM893831
2021	Spain	R3	OM893830
2021	Spain	R2	OM893829
2021	Spain	R1	OM893828
2022	Spain	CReSA_JP5	OQ803249
2022	Spain	CReSA_JP3	OQ803248
2003	USA	EuroPRRSV	AY366525
2006	USA	PRRSV0003791	DQ477805
2007	USA	PRRSV0000009020	EU758974
2012	USA	USA-ISU43354-2012	MK359261
2013	USA	USA-ISU11271-2013	MK359262
2017	USA	USA-ISU86456-2017	MK359279
2017	USA	USA-ISU82347-2017	MK359278
2017	USA	USA-ISU81436-2017	MK359277
2017	USA	USA-ISU79610-2017	MK359276
2017	USA	USA-ISU57212-2017	MK359275
2017	USA	USA-ISU55989-2017	MK359274
2017	USA	USA-ISU50779-2017	MK359273
2017	USA	USA-ISU41593-2017	MK359272
2017	USA	USA-ISU44362-2017	MK359271
2017	USA	USA-ISU39201-2017	MK359270
2017	USA	USA-ISU38853-2017	MK359269
2017	USA	USA-ISU85615-2017	MK359268
2017	USA	USA-ISU79359-2017	MK359267
2017	USA	USA-ISU58061-2017	MK359266
2017	USA	USA-ISU41597-2017	MK359265
2017	USA	USA-ISU37369-2017	MK359264
2018	USA	USA-ISU60533-2018	MK359284
2018	USA	USA-ISU20054-2018	MK359283
2018	USA	USA-ISU21775-2018	MK359282
2018	USA	USA-ISU21886-2018	MK359281
2018	USA	USA-ISU00669-2018	MK359280
2003	China	HK3	KF287129	reference strain
2006	China	BJEU06-1	GU047344	reference strain
2018	China	KZ2018	MN550991	reference strain
1992	Denmark	Danish_DK111-92	AJ223078	reference strain
2001	Denmark	L1-D767	AY035939	reference strain
2014	Denmark	Porcilis_DV-MLV	MT311646	reference strain
2016	Hungary	HU19401-2016	MH463457	reference strain
2004	Italy	Porcilis	AY743931	reference strain
1991	Netherlands	Lelystad	M96262	reference strain
1999	Netherlands	MLV-DV	KJ127878	reference strain
2005	Spain	V3	DQ064787	reference strain
2009	Spain	Amervac_PRRS	GU067771	reference strain
2006	USA	94881	KT988004	reference strain

## Sheet: PRRSV-2
Table S1. Reference information for the GP5 sequence of 69 PRRSV-2 strains
Year	Area	Strain	GenBank
			Accession number
2004	China	SC2	AY684971
2008	China	HH08-China-2008	GQ184821
2009	China	APRRS-China-2009	GQ330474
2011	China	WUH4-China-2011	JQ326271
2021	China	PRRSV2-CN-FJLX06-2021-China-2021	OQ357724
1997	Denmark	DK-1997-19407B	KC862576
2003	Denmark	DK-2003-2-3	KC862584
2004	Denmark	DK-2004-2-1	KC862585
2004	Denmark	DK-2004-1-7-Pl	KC862578
2008	Denmark	DK-2008-10-1-3	KC862582
2010	Denmark	DK-2010-10-13-1	KF183946
2010	Denmark	DK-2010-10-4-1	KC862583
2010	Denmark	DK-2010-10-2-1	KC862581
2010	Denmark	DK-2010-10-7-1	KC862580
2010	Denmark	DK-2010-10-1-2	KC862579
2011	Denmark	DK-2011-88005-A8-Pl	KF183947
2011	Denmark	DK-2011-030311-1	KC862577
2012	Denmark	DK-2012-01-11-3	KC862575
1999	Germany	Stendal_V1445-99	JN651742
2002	Germany	BH_95-10-08_NA	JN651746
2003	Germany	H-01-1a	FJ705372
2004	Germany	H-10-1a	FJ705398
2004	Germany	H-02-1a	FJ705379
2004	Germany	H-03-2e	FJ705390
2004	Germany	H-03-2d	FJ705389
2004	Germany	H-03-2b	FJ705388
2004	Germany	H-03-2a	FJ705387
2004	Germany	H-30-1a	FJ705422
2004	Germany	H-49-1a	FJ705432
2006	Germany	H-49-2a	FJ705433
2006	Germany	H-49-2b	FJ705434
2006	Germany	H-02-2a	FJ705382
2006	Germany	H-16-2e	FJ705407
2006	Germany	H-16-2c	FJ705405
2006	Germany	H-16-2b	FJ705404
2010	Germany	BH_95-10-06	JN651745
2011	Germany	653843	KC714022
2011	Germany	639590	KC714021
2011	Germany	660501	KC714024
2013	Germany	659551	KC714023
2013	Germany	638595	KC714020
1996	USA	24901-USA-1996	U66390
1999	USA	PRRSV10-USA-1999	AF176433
1999	USA	PRRSV55-USA-1999	AF176476
2001	USA	98-31701-1-USA-2001	AF339494
2002	USA	P129-USA-2002	AF494042
2003	USA	JA142-USA-2003	AY424271
2004	USA	Abst-1-USA-2004	AY656990
2006	USA	HLV013-USA-2006	EF150361
2008	USA	Neb-1-USA-2008	EU755263
2008	USA	2000-52502-USA-2008	EU556180
2013	USA	XW019-USA-2013	KF724407
2014	USA	IA-2014-USA-2014	MZ423533
2017	USA	2017021039-S12-L001-USA-2017	MN073158
2018	USA	41761R-S15-L001-USA-2018	MN073129
2019	USA	PRR715664-S10-L001-USA-2019	MN073153
2021	USA	46-2020-USA-2021	MZ423535
1995	USA	ATCC_VR-2332	U87392	reference strain
1996	China	CH-1a	AY032626	reference strain
2000	China	BJ-4	AF331831	reference strain
2006	China	JXA1	EF112445	reference strain
2020	China	rJXA1-R	MT163314	reference strain
2007	China	GD	EU825724	reference strain
2011	China	TJM-F92	MN508255	reference strain
2002	Denmark	VR-2332	AY150564	reference strain
1997	Denmark	MLV_RespPRRS	AJ223082	reference strain
1998	USA	PrimePac_PRRS	AF066384	reference strain
1999	USA	MLV_RespPRRS-Repro	AF159149	reference strain
2004	USA	Ingelvac_PRRS_ATP	AY656991	reference strain
