# Supplementary material for: Genetic Evolution and Molecular Characterization of PRRSV GP5 in Germany
Source: Vet Sci. 2026 Jul 13;13(7):682. doi: 10.3390/vetsci13070682 (PMC13431494; doi:10.3390/vetsci13070682)
Supplement: Supplementary file 1 [file vetsci-13-00682-s001.zip › Table S2 Reference information for the GP5 sequence of 90 PRRSV strains.xlsx]

## Sheet: PRRSV-1
Table S2. Reference information for the GP5 sequence of 60 PRRSV-1 strains
Year	Area	Strain	GenBank
			Accession number
1991	Germany	Cobbelsdorf	JN651730
1992	Germany	Boxmeer_10	L04493
1992	Germany	EU-2a	JF730985
1993	Germany	2.72	AY035924
1993	Germany	2.96	AY035925
1996	Germany	Cresa3266	JF276434
1996	Germany	Stendal_V1904	JN651732
1996	Germany	Stendal_V852	JN651731
1996	Germany	Stendal_V953	JN651728
1997	Germany	Stendal_V1952-97	JN651729
2000	Germany	BH_95-10-13	JN651739
2002	Germany	BH_95-10-08_EU	JN651737
2003	Germany	H-01-1d	FJ705373
2003	Germany	H-01-1e	FJ705374
2003	Germany	H-01-1g	FJ705376
2003	Germany	H-01-2a	FJ705377
2004	Germany	H-02-1b	FJ705380
2004	Germany	H-02-1e	FJ705381
2004	Germany	H-03-1g	FJ705386
2004	Germany	H-05-1a	FJ705391
2004	Germany	H-06-1d	FJ705395
2004	Germany	H-06-1e	FJ705396
2004	Germany	H-16-1a	FJ705402
2004	Germany	H-29-1b	FJ705418
2004	Germany	H-29-1c	FJ705419
2004	Germany	H-29-1e	FJ705421
2004	Germany	H-30-1b	FJ705423
2005	Germany	H-26-1a	FJ705413
2006	Germany	BH_95-10-12	JN651738
2006	Germany	H-01-2b	FJ705378
2006	Germany	H-05-2a	FJ705392
2006	Germany	H-05-2b	FJ705393
2006	Germany	H-10-2a	FJ705403
2006	Germany	H-16-2d	FJ705406
2006	Germany	H-26-2b	FJ705415
2006	Germany	H-30-2a	FJ705424
2006	Germany	H-30-2b	FJ705425
2006	Germany	H-30-2d	FJ705426
2006	Germany	H-45-2a	FJ705428
2006	Germany	H-47-2a	FJ705431
2008	Germany	BH_95-10-14	JN651740
2009	Germany	GER09-613	KT344816
2012	Germany	GER12-720789	OP529852
2014	Germany	DE14-3073_P85	MK024324
2018	Germany	GER18-258	OP627117
2018	Germany	Pool7NGS_SW159-P3	MT857222
2020	Germany	Piglet-A-SW799_2_2017	MT795918
2020	Germany	Piglet-B-A17214060_2	MT795919
2020	Germany	Pool-3-A17214144	MT795917
2022	Germany	V1662_22	PP785695
1991	Netherlands	Lelystad	M96262	reference strain
1994	Denmark	340-1	AY035914	reference strain
2003	China	HK3	KF287129	reference strain
2004	Italy	IT17	AY739973	reference strain
2006	China	BJEU06-1	GU047344	reference strain
2006	USA	94881	KT988004	reference strain
2009	Spain	Amervac_PRRS	GU067771	reference strain
2014	Denmark	Porcilis_DV-MLV	MT311646	reference strain
2016	Hungary	HU19401-2016	MH463457	reference strain
2018	China	KZ2018	MN550991	reference strain

## Sheet: PRRSV-2
Table S2. Reference information for the GP5 sequence of 35 PRRSV-2 strains
Year	Area	Strain	GenBank
			Accession number
1999	Germany	Stendal_V1445-99	JN651742
2002	Germany	BH_95-10-08_NA	JN651746
2003	Germany	H-01-1a	FJ705372
2004	Germany	H-10-1a	FJ705398
2004	Germany	H-02-1a	FJ705379
2004	Germany	H-03-2e	FJ705390
2004	Germany	H-03-2d	FJ705389
2004	Germany	H-03-2b	FJ705388
2004	Germany	H-03-2a	FJ705387
2004	Germany	H-30-1a	FJ705422
2004	Germany	H-49-1a	FJ705432
2006	Germany	H-49-2a	FJ705433
2006	Germany	H-49-2b	FJ705434
2006	Germany	H-02-2a	FJ705382
2006	Germany	H-16-2e	FJ705407
2006	Germany	H-16-2c	FJ705405
2006	Germany	H-16-2b	FJ705404
2010	Germany	BH_95-10-06	JN651745
2011	Germany	653843	KC714022
2011	Germany	639590	KC714021
2011	Germany	660501	KC714024
2013	Germany	659551	KC714023
2013	Germany	638595	KC714020
1995	USA	ATCC_VR-2332	U87392	reference strain
1996	China	CH-1a	AY032626	reference strain
1997	Denmark	MLV_RespPRRS	AJ223082	reference strain
1999	USA	MLV_RespPRRS-Repro	AF159149	reference strain
2004	USA	Ingelvac_PRRS_ATP	AY656991	reference strain
2006	China	JXA1	EF112445	reference strain
2011	China	TJM-F92	MN508255	reference strain
